# Supplementary material for: “Not All Who Wander Are Lost”: The Life Transitions and Associated Welfare of Pack Mules Walking the Trails in the Mountainous Gorkha Region, Nepal
Source: Animals (Basel). 2022 Nov 15;12(22):3152. doi: 10.3390/ani12223152 (PMC9686551; doi:10.3390/ani12223152)
Supplement: Supplementary file 1 [file animals-12-03152-s001.zip]

Archive with 3 entries (3 files):
- Supplementary material-Table S1.pdf
- Supplementary material-Table S2.pdf
- Supplementary material-Table S3.pdf
